# Supplementary material for: Characterization of Putative Erythroid Regulators of Hepcidin in Mouse Models of Anemia
Source: PLoS One. 2017 Jan 30;12(1):e0171054. doi: 10.1371/journal.pone.0171054 (PMC5279787; doi:10.1371/journal.pone.0171054)
Supplement: S1 File — (XLSX) [file pone.0171054.s001.xlsx]

## Sheet: Raw Data
GROUP	ANIMAL #	GROUP #	Hb	Hct	Reticulocytes	LIV IRONS	TSI	Tf Sat	sTfR1	EPO	LIV HAMP (RAW)	LIV BMP6 (RAW)	LIV RPL13A (RAW)	BM Fam132b (RAW)	BM GDF15 (RAW)	BM TWSG1 (RAW)	BM TFR1 (RAW)	BM RPL13A (RAW)	BM GYPA (RAW)	SPL Fam132b (RAW)	SPL GDF15 (RAW)	SPL TWSG1 (RAW)	SPL TFR1 (RAW)	SPL RPL13A (RAW)	SPL GYPA (RAW)
3.5 wk Md7 WT	1	1	131	0.52	689	3.78944	210.407	83.2373	0.175721		163	873.333	969.667	22.5	373	670	607.667	1053.33	711.333	65.8	331.5	3103.33	418.5	2780	425.333
	2	1	138	0.55	853	2.63945	234.163	87.3543	0.17992		136	794	897.667	76.2667	1068.67	1963.33	1250	2106.67	1296.67	159.667	606	2526.67	971.667	2540	796.667
	3	1	129	0.5	468	4.84473	23.7557	7.51456			129	591	859.333	46.7	766.333	1586.67	1423.33	1886.67	1286.67	94.3	785	2276.67	879.333	2456.67	835.333
	4	1	127	0.48	683	2.3102	200.226	71.3222	0.168064		152.667	898.667	1106.67	119.333	1890	2596.67	1773.33	2230	1196.67	196.667	779.667	3023.33	862	3023.33	609
	59	1	120	0.46	1037	5.80847	152.715	52.2021	0.161148		108.667	830	928	54.5333	559.5	694.333	753.667	1115	961.667	144.667	462.333	2183.33	1666.67	2790	1043.33
	60	1	141	0.53	602	5.79694	193.439	70.6117	0.120271		214.333	1018.67	813.667	5.16667	285	82.1333	24.6333	1496.67	473	64.4	175	2703.33	1036.33	3046.67	864.333
3.5 wk Md7 HET	5	2	93	0.38	2085	6.0492	230.769	83.1962	0.249886		72.35	839.333	839	261.667	1630	1826.67	1870	1923.33	1483.33	624.333	1286.67	2780	1723.33	2430	1386.67
	6	2	102	0.43	3208	5.53832	220.588	82.556	0.294094		60.4333	895.333	676	170	1303.33	1486.67	1510	2050	1376.67	411	887	2533.33	2080	2463.33	1673.33
	7	2	95	0.39	2678	6.28249	166.29	61.0861	0.275388		149	1190	812	126.667	750.5	1126.67	1256.67	1446.67	1066.67	387.667	1363.33	2913.33	2176.67	2533.33	1495
	8	2	103	0.41	3149	4.92428	162.896	56.1682	0.260782		69	844.333	690.333	115.667	1403.33	2783.33	2190	2053.33	1650	175.333	1160	2683.33	2256.67	2466.67	1616.67
	61	2	83	0.34	1412	11.1544	156.109	59.5742	0.304914		464.333	1333.33	1380	3.51	0.595	30.1	8.11	3.99333	59.9667	561.333	365.333	1940	1993.33	2470	1410
	62	2	89	0.37	1525	7.12153	223.982	74.5977	0.233832		281	876	768.667	4.68667	0.12785	94.2	19.4	1003.67	280	213.5	707.667	2746.67	2280	2953.33	1936.67
3.5 wk BT WT	17	5	118	0.44	746	3.48786	152.715	56.2778	0.14487		304.667	798.667	1019.67	40.4667	751	2443.33	1573.33	1966.67	1246.67	73.7667	382	4150	1037.5	3140	723
	18	5	126	0.47	832	4.52033	176.471	58.1281	0.131028		102.6	741.667	821.667	36.3667	960.667	2000	1156.67	1900	1413.33	77.1	591	3220	966	2933.33	800
	19	5	129	0.51	769	7.38006	105.204	45.2835	0.199092		371.333	1116.67	1004	130	900	2140	1403.33	1950	1343.33	422	629.333	2996.67	957.5	2833.33	924.667
	20	5	129	0.5	842	4.00944	152.715	65.4801	0.149749		310.667	1144.67	826.333	96.4333	1430	2343.33	1083.33	2060	1256.67	271.667	800.667	3456.67	1047.33	3540	929.333
	68	5	139	0.52	889	4.95936	135.747	46.4049	0.117586		175.667	874	1153.33	16.35	609.333	2730	1770	2130	1533.33	52.7333	140	3196.67	1560	3456.67	1400
	95	5	121	0.45	558	6.81033	156.109	58.6262	0.13966		231	615.667	747.333	19.0333	512.5	2216.67	2130	2160	1320	38.8667	197.667	2493.33	1200	3300	889.333
	96	5	108	0.4	437	5.88341	95.0226	34.8083	0.147807		310.667	848.667	1350	75.8	795	2550	2713.33	2360	1706.67	46.0333	123	1780	719.333	2800	428
	97	5	115	0.43	387	5.19884	33.9367	11.7764	0.136642		301	607.667	1027.33	96.9	1023.5	2623.33	2830	2310	1433.33	107.733	153.333	1980	817.333	2746.67	432.333
3.5 wk BT HET	21	6	61	0.31	1375	19.4727	125.566	50.5402	0.375017		29.6667	867.333	863	3256.67	2795	3230	3440	2080	2336.67	3466.67	1416.67	2223.33	2450	2326.67	2123.33
	22	6	55	0.28	1195	16.461	179.864	57.7932	0.260089		50.5	1082	760.667	3660	2330	2123.33	2676.67	2096.67	2140	4050	755	2190	3066.67	2443.33	1933.33
	23	6	60	0.32	2032	20.2473	407.24	100	0.360417		64.2	1513.33	900	2226.67	3775	2416.67	2776.67	1816.67	2200	2306.67	2786.67	2046.67	3210	2193.33	1973.33
	24	6	56	0.29	1793	14.576	257.919	74.3492	0.251132		273	1456.67	683.333	434.333	2763.33	2410	2946.67	1896.67	2173.33	704.667	2693.33	2253.33	2676.67	2396.67	1990
	69	6	68	0.33	1710	14.2594	363.122	91.4618	0.419039		161	1383.33	1166.67	371.667	797.333	1700	2176.67	1933.33	1776.67	739.333	308	2100	2763.33	2613.33	1993.33
	70	6	64	0.32	3000	16.3362	352.941	93.2806	0.34084		60.6667	807.667	965	709.333	748.5	2223.33	2806.67	2163.33	2186.67	1270	297	2083.33	2880	2763.33	2016.67
	98	6	61	0.3	1387	18.1018	264.706	70.6117	0.27854		95.9	546	848.333	853	1058	2576.67	4570	2226.67	2120	875	417.333	2153.33	4116.67	2693.33	2170
	99	6	63	0.31	1369	11.6082	227.376	64.1408	0.315611		51.1667	862.333	815.667	689	1945	2636.67	5255	2056.67	1980	671.5	638.5	2090	3070	2510	1910
	100	6	66	0.34	1755	16.0505	359.729	100	0.282813		64.3667	904.667	905.333	294	609.333	541	1460	1910	1846.67	294	197.333	1007.33	2373.33	2563.33	2256.67
3.5 wk HBD WT	33	9	134	0.5	267	4.90156	156.109	64.8145	0.13966		69.6667	1170	927.667	108.667	1853.33	2676.67	2350	2096.67	1496.67	152	2613.33	2916.67	1486.67	3036.67	832.333
	34	9	145	0.55	676	5.12529	159.502	52.5422	0.152399		382	519	777.333	29.3333	844.667	3360	2300	2356.67	1400	36.9	416	3206.67	732.667	3303.33	447.667
	35	9	136	0.51	548	5.54803	196.833	65.9345	0.173488		293	672	840	34.6	907	2720	1573.33	2170	1290	64	491	3266.67	1040.5	2853.33	857
	36	9	135	0.51	536	7.15104	179.864	62.0149	0.191135		47.5667	591.333	626	37.2667	901.667	3556.67	1830	2406.67	1356.67	48.5667	430.667	3240	587	3196.67	489
	75	9	136	0.5	342	6.23638	135.747	57.1705	0.117855		195.667	820	1037.33	41.3333	718	648.667	680	1383.33	860.333	99.8	243.333	2896.67	761	3330	284.667
	76	9	137	0.49	465	6.7275	162.896	64.6723	0.119736		417.333	1080	1183.33	9.58667	427	1690	998	2130	1086.67	3.84	73.6	2246.67	74.3	3610	36
3.5 wk HBD HOM	37	10	91	0.38	458	9.49561	207.014	71.9992	0.822478		207.667	795.333	858	892	9755	3600	4460	2223.33	2710	1005.33	1276.67	2506.67	3410	2443.33	2246.67
	38	10	89	0.37	500	8.74675	244.344	81.6034	0.828815		186.333	681.667	885	876.333	9566.67	3036.67	4003.33	2170	2703.33	1150	1340	2583.33	2946.67	2480	2130
	39	10	73	0.3	324	12.5088	105.204	49.8275			233.333	811.333	919.333	399.333	17033.3	3253.33	4523.33	2103.33	2923.33	496.667	1666.67	3120	4160	2663.33	2760
	40	10	84	0.32	318	14.6891	173.077	75.8571	0.922441		178	1085	1012.33	1256.67	19233.3	2523.33	4060	2126.67	2770	1280	1300	2273.33	4950	2656.67	2113.33
	77	10	84	0.33	481	12.2119	183.258	59.0437	0.822029		276.5	927	814	143	2876.67	2456.67	4645	2063.33	2670	306	259.667	2270	3370	2726.67	2753.33
	78	10	75	0.3	546	6.78961	237.557	70.9094	0.806011		164.667	612	821	180	3953.33	2200	4180	1953.33	2433.33	380.333	319	2530	3386.67	2763.33	2466.67
8 wk IDA Defficient Diet	84	13	38	0.13		3.05869	55.5556	11.2217	0.399115	5976.64	0.08915	399.5	895	743	13400	2780	9655	3433.33	2450	853	2776.67	2080	5890	3810	2086.67
	85	13	59	0.22	43	5.48459	83.3333	15.4613	0.398396	5485.39	0.0472333	368	722.667	987.667	42866.7	2163.33	11466.7	1756.67	3713.33	1080	7533.33	1573.33	6196.67	1813.33	3866.67
	86	13	50	0.2	28	3.65106	48.6111	9.87711	0.413991	4939.7	0.0634333	687.667	886.667	804.5	41233.3	2850	12300	2323.33	3516.67	1017.33	8456.67	1850	5515	2203.33	3120
	88	13	53	0.21	77	3.70585	34.7222	7.32168	0.595126	5929.62	0.0932	468.333	1002.33	1076.67	34166.7	2393.33	2780	1526.67	1713.33	1383.33	7416.67	3090	2936.67	2683.33	1670
8 wk IDA controls(normal diet)	89	14	145	0.52	362	5.70513	173.611	55.1601	0.136495	85.3806	525.333	1020.67	539	15.4	3835	2340	1090	2080	1008.33	4.14	555	2566.67	72.6333	3723.33	28
	90	14	151	0.53	388	5.65867	190.972	56.8144	0.138314	142.301	406	997.333	538.667	17.1333	3293.33	2636.67	1840	2060	1027	5.79	606.667	2340	118.333	3770	63.6667
	91	14	148	0.53	374	5.91429	159.722	48.5364	0.152153	183.135	642	907.667	488.667	15.7333	3960	2266.67	1146.67	2016.67	838.667	5.70667	650.667	2443.33	110.667	3610	70.9333
	92	14	151	0.53	438	5.54964	236.111	59.4138	0.191607	153.438	855.333	803.333	664	8.295	1061.33	1273.33	1140	2010	1200	4.635	208.667	1870	216	4270	155.667
	93	14	137	0.5	537	4.77557	107.639	35.7382	0.266003		551	1005	724	13.45	849	1410	1695	1900	1410	14.65	226.333	2093.33	546.333	3976.67	425
	94	14	151	0.53	379	5.54799	145.833	45.6842	0.136495		172.333	779	618	8.6	1236.67	1630	1245	1873.33	1123.33	3.165	222.333	2050	84	3870	51.1667
PHZ Day 0	107	15	139	0.55	347	3.15046	182.759	56.2334	0.0892135		168	50.4667	282.333	14.9333	706.333	1546.67	1320	1390	876.667	15.7	446	1436.67	214.667	1836.67	375.667
	108	15	148	0.56	537	2.08327	182.759	56.2334	0.0619667		165.667	49.8	317.333	13.4	904.5	2290	1096	1733.33	905	17	405	1283.33	237.5	1846.67	364.667
	109	15	144	0.54	613	2.89525	151.724	50.8671	0.0572476		124	92.1	454.667	11.25	586.5	1346.67	597.333	1313.33	778.333	17.95	624	1510	348.333	1870	513.667
	132	15	152	0.56	665	3.83151	189.655	66.6667	0.148312		647.5	131	364.333	17.9667	1223.33	2680	727	2153.33	908.667	7.735	916	2553.33	125	3376.67	202.667
	133	15	115	0.43	477	4.25347	165.517	48.3627	0.09387		230	150.333	505.333	13.5333	922.667	1090.33	519	1600	683.667	42.8	1019	2633.33	503.667	3000	545.667
	134	15	142	0.53	419	3.55627	137.931	45.7143	0.0887865		627.333	102.8	388	15.8	782.333	2723.33	833.667	2446.67	881.333	21.15	462.5	2620	449	3123.33	590.333
	135	15	146	0.52	456	4.19167	113.793	45.993	0.0844827		340	125.333	468	17.05	752	1840	974.667	1853.33	1028.67	24.55	822.5	2290	333.667	3053.33	464.333
	136	15	152	0.56	754	4.78993	148.276	45.6233	0.0879308		355	109.3	361.667	28.9	749.667	2750	1620	2250	1140	102.6	1073.33	2950	807.667	2956.67	985.333
PHZ Day 4	119	16	84	0.33	781	8.3938	148.276	38.0531	0.227373		83.8667	126.667	487	870.667	7430	2063.33	1993.33	1573.33	1700	1356.67	3923.33	1696.67	1750	1833.33	1400
	120	16	73	0.29	840	8.39936	141.379	34.968	0.157317		6.94	170.667	506.333	413	22466.7	3103.33	2730	1966.67	2023.33	586.333	7820	1830	1530	2200	1580
	121	16	90	0.39	1252	8.56785	127.586	30.3279	0.247475		17.9	181.667	513.333	314.667	8953.33	2593.33	2703.33	1726.67	2083.33	455.333	6653.33	1970	1993.33	2370	1836.67
	137	16	73	0.34	904	9.52259	148.276	35.6846	0.194358		3.94333	150.333	506	260.333	18766.7	2603.33	3010	1816.67	2333.33	469	13200	1900	2306.67	1953.33	1876.67
	138	16	92	0.38	1068	7.86495	165.517	44.4444	0.195574		51.9667	134.333	528	100.567	7253.33	2833.33	2496.67	1876.67	1873.33	282.667	5953.33	1983.33	2295	1980	1900
	139	16	84	0.37	1065	9.71158	144.828	37.5	0.229573		5.35	169	522	173.667	10700	2553.33	2380	1763.33	2136.67	308.667	5026.67	1636.67	2325	1726.67	1840
	140	16	87	0.37	1007	11.3754	72.4138	23.7288	0.199493		22.3667	282	875	127.333	5120	2180	1505	1776.67	1643.33	309	7556.67	1890	2350	2006.67	1953.33
	141	16	94	0.4	1103	8.59272	151.724	40.367	0.245647		34.8667	146.667	432.333	108	3640	1883.33	2300	1496.67	1910	217	4900	1560	1780	1706.67	1963.33
3.5 wk Md7 WT	150	1								120.028
	151	1								247.48
	152	1								636.024
	153	1								232.631
3.5 wk Md7 HET	154	2								284.602
	155	2								237.581
	156	2								645.923
	157	2								524.658
3.5 wk BT WT	158	5								170.761
	159	5								306.875
	160	5								332.861
	161	5								173.236
3.5 wk BT HET	162	6								815.447
	163	6								2765.59
	164	6								5336.91
	165	6								4627.88
3.5 wk HBD WT	166	9								332.861
	167	9								343.997
	168	9								223.969
	169	9								460.313
3.5 wk HBD HOM	170	10								567.967
	171	10								605.089
	172	10								494.96
	173	10								528.37
PHZ Day 0	174	15								73.0066
	175	15								87.8554
	176	15								157.15
	177	15								348.947
PHZ Day 4	178	16								3224.66
	179	16								2313.94
	180	16								4641.49
	181	16								950.323
Group #	Animal
1	3.5 Wk MD7 WT
2	3.5 Wk MD7
5	3.5 Wk BT WT
6	3.5 Wk BT
9	3.5 Wk HBD WT
10	3.5 Wk HBD
14	8 Wk Control Diet
13	8 Wk Iron Def Diet
15	PHZ Day 0
16	PHZ Day 4

## Sheet: Avg, NORM, SEM
GROUP	ANIMAL #	GROUP #	Hb	Avg	SEM	Hct	Avg	SEM	Reticulocytes	Avg	SEM	LIV IRONS	Avg	SEM	TSI	Avg	SEM	Tf Sat	Avg	SEM	sTfR1	Norm Cont	Avg	SEM	EPO	Avg	SEM
3.5 wk Md7 WT	1	1	131	131	3.10913	0.52	0.506667	0.013581	689	722	81.2223	3.78944	4.19821	0.625253	210.407	169.118	31.0345	83.2373	62.0404	11.9994	0.175721	1.09127	1	0.0663573
	2	1	138			0.55			853			2.63945			234.163			87.3543			0.17992	1.11734
	3	1	129			0.5			468			4.84473			23.7557			7.51456
	4	1	127			0.48			683			2.3102			200.226			71.3222			0.168064	1.04372
	59	1	120			0.46			1037			5.80847			152.715			52.2021			0.161148	1.00077
	60	1	141			0.53			602			5.79694			193.439			70.6117			0.120271	0.746908
3.5 wk Md7 HET	5	2	93	94.1667	3.12428	0.38	0.386667	0.0128236	2085	2342.83	322.104	6.0492	6.84503	0.912753	230.769	193.439	14.2911	83.1962	69.5297	4.93653	0.249886	1.55185	1.67562	0.0682744
	6	2	102			0.43			3208			5.53832			220.588			82.556			0.294094	1.82639
	7	2	95			0.39			2678			6.28249			166.29			61.0861			0.275388	1.71022
	8	2	103			0.41			3149			4.92428			162.896			56.1682			0.260782	1.61952
	61	2	83			0.34			1412			11.1544			156.109			59.5742			0.304914	1.89358
	62	2	89			0.37			1525			7.12153			223.982			74.5977			0.233832	1.45215
3.5 wk BT WT	17	5	118	123.125	3.41968	0.44	0.465	0.015	746	682.5	68.7955	3.48786	5.2812	0.474884	152.715	125.99	16.281	56.2778	47.0982	6.09326	0.14487	0.993592	1	0.0579383
	18	5	126			0.47			832			4.52033			176.471			58.1281			0.131028	0.898656
	19	5	129			0.51			769			7.38006			105.204			45.2835			0.199092	1.36547
	20	5	129			0.5			842			4.00944			152.715			65.4801			0.149749	1.02706
	68	5	139			0.52			889			4.95936			135.747			46.4049			0.117586	0.806466
	95	5	121			0.45			558			6.81033			156.109			58.6262			0.13966	0.957862
	96	5	108			0.4			437			5.88341			95.0226			34.8083			0.147807	1.01373
	97	5	115			0.43			387			5.19884			33.9367			11.7764			0.136642	0.937161
3.5 wk BT HET	21	6	61	61.5556	1.42508	0.31	0.311111	0.00633431	1375	1735.11	181.394	19.4727	16.3459	0.898406	125.566	282.051	31.6461	50.5402	78.0197	6.24173	0.375017	2.57206	2.19739	0.131219
	22	6	55			0.28			1195			16.461			179.864			57.7932			0.260089	1.78382
	23	6	60			0.32			2032			20.2473			407.24			100			0.360417	2.47193
	24	6	56			0.29			1793			14.576			257.919			74.3492			0.251132	1.7224
	69	6	68			0.33			1710			14.2594			363.122			91.4618			0.419039	2.87399
	70	6	64			0.32			3000			16.3362			352.941			93.2806			0.34084	2.33766
	98	6	61			0.3			1387			18.1018			264.706			70.6117			0.27854	1.91037
	99	6	63			0.31			1369			11.6082			227.376			64.1408			0.315611	2.16463
	100	6	66			0.34			1755			16.0505			359.729			100			0.282813	1.93968
3.5 wk HBD WT	33	9	134	137.167	1.62104	0.5	0.51	0.00856349	267	472.333	60.6799	4.90156	5.9483	0.368327	156.109	165.158	8.57045	64.8145	61.1915	2.15558	0.13966	0.937029	1	0.0803277
	34	9	145			0.55			676			5.12529			159.502			52.5422			0.152399	1.0225
	35	9	136			0.51			548			5.54803			196.833			65.9345			0.173488	1.16399
	36	9	135			0.51			536			7.15104			179.864			62.0149			0.191135	1.28239
	75	9	136			0.5			342			6.23638			135.747			57.1705			0.117855	0.790734
	76	9	137			0.49			465			6.7275			162.896			64.6723			0.119736	0.803349
3.5 wk HBD HOM	37	10	91	82.6667	2.97396	0.38	0.333333	0.0140633	458	437.833	38.7955	9.49561	10.7403	1.18346	207.014	191.742	20.8234	71.9992	68.2067	4.76601	0.822478	5.5183	5.63824	0.139984
	38	10	89			0.37			500			8.74675			244.344			81.6034			0.828815	5.56081
	39	10	73			0.3			324			12.5088			105.204			49.8275
	40	10	84			0.32			318			14.6891			173.077			75.8571			0.922441	6.18898
	77	10	84			0.33			481			12.2119			183.258			59.0437			0.822029	5.51528
	78	10	75			0.3			546			6.78961			237.557			70.9094			0.806011	5.40781
8 wk IDA Defficient Diet	84	13	38	50	4.41588	0.13	0.19	0.0204124		49.3333	14.4952	3.05869	3.97505	0.524075	55.5556	55.5556	10.2219	11.2217	10.9705	1.70147	0.399115	2.34528	2.65403	0.28181	5976.64	5582.84	241.257
	85	13	59			0.22			43			5.48459			83.3333			15.4613			0.398396	2.34105			5485.39
	86	13	50			0.2			28			3.65106			48.6111			9.87711			0.413991	2.4327			4939.7
	88	13	53			0.21			77			3.70585			34.7222			7.32168			0.595126	3.49708			5929.62
8 wk IDA controls(normal diet)	89	14	145	147.167	2.25709	0.52	0.523333	0.00494413	362	413	27.021	5.70513	5.52522	0.159649	173.611	168.981	17.6974	55.1601	50.2245	3.58491	0.136495	0.802071	1	0.123498	85.3806	141.064	20.4639
	90	14	151			0.53			388			5.65867			190.972			56.8144			0.138314	0.812763			142.301
	91	14	148			0.53			374			5.91429			159.722			48.5364			0.152153	0.894084			183.135
	92	14	151			0.53			438			5.54964			236.111			59.4138			0.191607	1.12592			153.438
	93	14	137			0.5			537			4.77557			107.639			35.7382			0.266003	1.56309
	94	14	151			0.53			379			5.54799			145.833			45.6842			0.136495	0.802071
PHZ Day 0	107	15	139	142.25	4.21202	0.55	0.53125	0.0154038	347	533.5	48.058	3.15046	3.59398	0.306112	182.759	159.052	9.22598	56.2334	51.9617	2.6108	0.0892135	1.00267	1	0.109361
	108	15	148			0.56			537			2.08327			182.759			56.2334			0.0619667	0.696441
	109	15	144			0.54			613			2.89525			151.724			50.8671			0.0572476	0.643403
	132	15	152			0.56			665			3.83151			189.655			66.6667			0.148312	1.66687
	133	15	115			0.43			477			4.25347			165.517			48.3627			0.09387	1.055
	134	15	142			0.53			419			3.55627			137.931			45.7143			0.0887865	0.997868
	135	15	146			0.52			456			4.19167			113.793			45.993			0.0844827	0.949498
	136	15	152			0.56			754			4.78993			148.276			45.6233			0.0879308	0.98825
PHZ Day 4	119	16	84	84.625	2.82803	0.33	0.35875	0.0128782	781	1002.5	54.4023	8.3938	9.05353	0.395694	148.276	137.5	10.0203	38.0531	35.6342	2.23484	0.227373	2.55544	2.3838	0.122597
	120	16	73			0.29			840			8.39936			141.379			34.968			0.157317	1.76808
	121	16	90			0.39			1252			8.56785			127.586			30.3279			0.247475	2.78136
	137	16	73			0.34			904			9.52259			148.276			35.6846			0.194358	2.18438
	138	16	92			0.38			1068			7.86495			165.517			44.4444			0.195574	2.19804
	139	16	84			0.37			1065			9.71158			144.828			37.5			0.229573	2.58017
	140	16	87			0.37			1007			11.3754			72.4138			23.7288			0.199493	2.24209
	141	16	94			0.4			1103			8.59272			151.724			40.367			0.245647	2.76082
3.5 wk Md7 WT	150	1																							120.028	309.041	112.647
	151	1																							247.48
	152	1																							636.024
	153	1																							232.631
3.5 wk Md7 HET	154	2																							284.602	423.191	97.2809
	155	2																							237.581
	156	2																							645.923
	157	2																							524.658
3.5 wk BT WT	158	5																							170.761	245.933	43.0175
	159	5																							306.875
	160	5																							332.861
	161	5																							173.236
3.5 wk BT HET	162	6																							815.447	3386.45	1014.11
	163	6																							2765.59
	164	6																							5336.91
	165	6																							4627.88
3.5 wk HBD WT	166	9																							332.861	340.285	48.3088
	167	9																							343.997
	168	9																							223.969
	169	9																							460.313
3.5 wk HBD HOM	170	10																							567.967	549.096	23.8948
	171	10																							605.089
	172	10																							494.96
	173	10																							528.37
PHZ Day 0	174	15																							73.0066	166.74	63.4429
	175	15																							87.8554
	176	15																							157.15
	177	15																							348.947
PHZ Day 4	178	16																							3224.66	2782.6	776.089
	179	16																							2313.94
	180	16																							4641.49
	181	16																							950.323

## Sheet: Gene Expression, Avg, Norm, SEM
GROUP	ANIMAL #	GROUP #	LIV HAMP (RAW)	LIV BMP6 (RAW)	LIV RPL13A (RAW)	LIV HAMP/LIV RPL13A	NORM CONT	Avg	SEM	LIV BMP6/LIV RPL13A	NORM CONT	Avg	SEM	BM Fam132b (RAW)	BM GDF15 (RAW)	BM TWSG1 (RAW)	BM TFR1 (RAW)	BM RPL13A (RAW)	BM GYPA (RAW)	BM FAM132B/GYPA	NORM CONT	Avg	SEM	BM GDF15/GYPA	NORM CONT	Avg	SEM	BM TWSG1/GYPA	NORM CONT	Avg	SEM	BM TFR1/GYPA	NORM CONT	Avg	SEM	BM GYPA/RPL13A	NORM CONT	Avg	SEM	BM FAM132B/RPL13A	NORM CONT	Avg	SEM	BM GDF15/RPL13A	NORM CONT	Avg	SEM	BM TWSG1/RPL13A	NORM CONT
3.5 wk Md7 WT	1	1	163	873.333	969.667	0.168099	1.02065	1	0.126998	0.900653	0.994958	1	0.0847974	22.5	373	670	607.667	1053.33	711.333	0.0316307	0.645316	1	0.253762	0.524367	0.668288	1	0.209541	0.941893	0.836648	1	0.248924	0.854264	0.97776	1	0.220722	0.675316	1.09869	1	0.120617	0.0213608	0.68104	1	0.243136	0.354114	0.756835	1	0.19139	0.636076	0.897768
	2	1	136	794	897.667	0.151504	0.919892			0.884515	0.977131			76.2667	1068.67	1963.33	1250	2106.67	1296.67	0.0588175	1.19997			0.824165	1.05037			1.51414	1.34495			0.96401	1.10337			0.615506	1.00138			0.0362025	1.15424			0.507278	1.08419			0.931962	1.31539
	3	1	129	591	859.333	0.150116	0.911467			0.687742	0.759754			46.7	766.333	1586.67	1423.33	1886.67	1286.67	0.0362953	0.740481			0.595596	0.759067			1.23316	1.09537			1.10622	1.26614			0.681979	1.10953			0.0247527	0.789182			0.406184	0.868122			0.840989	1.18699
	4	1	152.667	898.667	1106.67	0.137952	0.837607			0.812048	0.897076			119.333	1890	2596.67	1773.33	2230	1196.67	0.0997214	2.03447			1.57939	2.01288			2.16992	1.92745			1.48189	1.69612			0.536622	0.873043			0.0535127	1.70613			0.847534	1.8114			1.16442	1.64349
	59	1	108.667	830	928	0.117098	0.710986			0.894397	0.988047			54.5333	559.5	694.333	753.667	1115	961.667	0.0567071	1.15691			0.581802	0.741487			0.72201	0.641334			0.783709	0.897004			0.862481	1.40319			0.0489088	1.55935			0.501794	1.07247			0.62272	0.878918
	60	1	214.333	1018.67	813.667	0.263417	1.5994			1.25195	1.38303			5.16667	285	82.1333	24.6333	1496.67	473	0.0109232	0.22285			0.602537	0.767913			0.173643	0.154241			0.0520789	0.0596076			0.316036	0.514166			0.00345212	0.110063			0.190423	0.406985			0.0548775	0.077455
3.5 wk Md7 HET	5	2	72.35	839.333	839	0.0862336	0.523588	1.175	0.31597	1.0004	1.10515	1.31079	0.0864196	261.667	1630	1826.67	1870	1923.33	1483.33	0.176404	3.59893	1.91779	0.472198	1.09888	1.40048	0.766822	0.249549	1.23146	1.09386	0.8724	0.179228	1.26067	1.44292	0.96667	0.271277	0.771231	1.25473	4.95652	3.89698	0.136049	4.3376	6.62363	4.31642	0.847487	1.8113	1.00972	0.287195	0.94974	1.34048
	6	2	60.4333	895.333	676	0.0893984	0.542804			1.32446	1.46314			170	1303.33	1486.67	1510	2050	1376.67	0.123487	2.51932			0.946731	1.20658			1.0799	0.959237			1.09685	1.25542			0.671545	1.09255			0.0829268	2.64393			0.635772	1.35881			0.725203	1.02356
	7	2	149	1190	812	0.183498	1.11415			1.46552	1.61897			126.667	750.5	1126.67	1256.67	1446.67	1066.67	0.11875	2.42268			0.703594	0.896706			1.05625	0.938227			1.17813	1.34844			0.737327	1.19958			0.0875576	2.79158			0.518779	1.10877			0.778802	1.09921
	8	2	69	844.333	690.333	0.0999517	0.60688			1.22308	1.35115			115.667	1403.33	2783.33	2190	2053.33	1650	0.070101	1.43017			0.850505	1.08394			1.68687	1.49838			1.32727	1.51915			0.803571	1.30735			0.0563312	1.79599			0.683442	1.4607			1.35552	1.9132
	61	2	464.333	1333.33	1380	0.336473	2.04298			0.966184	1.06735			3.51	0.595	30.1	8.11	3.99333	59.9667	0.0585325	1.19415			0.00992218	0.0126455			0.501946	0.445859			0.135242	0.154793			15.0167	24.431			0.878965	28.0238			0.148998	0.318449			7.53756	10.6386
	62	2	281	876	768.667	0.365568	2.21963			1.13964	1.25896			4.68667	0.12785	94.2	19.4	1003.67	280	0.0167381	0.341483			0.000456607	0.00058193			0.336429	0.298837			0.0692857	0.0793019			0.278977	0.453875			0.00466955	0.148878			0.000127383	0.000272251			0.0938559	0.13247
3.5 wk BT WT	17	5	304.667	798.667	1019.67	0.29879	1.10972	1	0.12216	0.783263	0.897065	1	0.106385	40.4667	751	2443.33	1573.33	1966.67	1246.67	0.0324599	0.704112	1	0.239597	0.602406	0.953256	1	0.135295	1.95989	1.15145	1	0.0395274	1.26203	0.978375	1	0.110996	0.633898	0.947652	1	0.0295872	0.0205763	0.675324	1	0.237266	0.381864	0.912877	1	0.121405	1.24237	1.09774
	18	5	102.6	741.667	821.667	0.124868	0.463764			0.902637	1.03378			36.3667	960.667	2000	1156.67	1900	1413.33	0.0257311	0.558154			0.679717	1.07559			1.41509	0.831378			0.818396	0.634452			0.74386	1.11204			0.0191404	0.628196			0.505614	1.20871			1.05263	0.930086
	19	5	371.333	1116.67	1004	0.369854	1.37365			1.11222	1.27381			130	900	2140	1403.33	1950	1343.33	0.0967742	2.0992			0.669975	1.06018			1.59305	0.935929			1.04467	0.809864			0.688889	1.02986			0.0666667	2.18803			0.461538	1.10334			1.09744	0.969674
	20	5	310.667	1144.67	826.333	0.375958	1.39632			1.38524	1.5865			96.4333	1430	2343.33	1083.33	2060	1256.67	0.0767374	1.66457			1.13793	1.80068			1.86472	1.09554			0.862069	0.668309			0.610032	0.911973			0.0468123	1.5364			0.694175	1.65948			1.13754	1.00511
	68	5	175.667	874	1153.33	0.152312	0.565691			0.757803	0.867907			16.35	609.333	2730	1770	2130	1533.33	0.010663	0.2313			0.397391	0.628837			1.78043	1.04602			1.15435	0.894895			0.719875	1.07618			0.00767606	0.251932			0.286072	0.683878			1.28169	1.13248
	95	5	231	615.667	747.333	0.309099	1.148			0.823818	0.943513			19.0333	512.5	2216.67	2130	2160	1320	0.0144192	0.312778			0.388258	0.614384			1.67929	0.986596			1.61364	1.25095			0.611111	0.913586			0.00881173	0.289205			0.237269	0.567209			1.02623	0.906762
	96	5	310.667	848.667	1350	0.230123	0.854685			0.628642	0.719979			75.8	795	2550	2713.33	2360	1706.67	0.0444141	0.963419			0.46582	0.73712			1.49414	0.877818			1.58984	1.23251			0.723164	1.0811			0.0321186	1.05415			0.336864	0.805301			1.08051	0.954718
	97	5	301	607.667	1027.33	0.292992	1.08818			0.591499	0.677439			96.9	1023.5	2623.33	2830	2310	1433.33	0.0676047	1.46646			0.71407	1.12995			1.83023	1.07527			1.97442	1.53064			0.620491	0.927608			0.0419481	1.37676			0.443074	1.0592			1.13564	1.00343
3.5 wk BT HET	21	6	29.6667	867.333	863	0.0343762	0.127674	0.420655	0.138137	1.00502	1.15104	1.39515	0.175294	3256.67	2795	3230	3440	2080	2336.67	1.39372	30.2323	13.8806	4.20364	1.19615	1.8928	1.38457	0.258979	1.38231	0.812117	0.613327	0.0622698	1.47218	1.14129	1.15854	0.145244	1.1234	1.67943	1.54684	0.0504766	1.56571	51.3872	22.4571	6.9911	1.34375	3.21234	2.25465	0.48695	1.55288	1.3721
	22	6	50.5	1082	760.667	0.0663891	0.246571			1.42244	1.62911			3660	2330	2123.33	2676.67	2096.67	2140	1.71028	37.099			1.08879	1.72291			0.992212	0.582931			1.25078	0.969652			1.02067	1.52586			1.74563	57.2924			1.11129	2.65662			1.01272	0.89482
	23	6	64.2	1513.33	900	0.0713333	0.264934			1.68148	1.92579			2226.67	3775	2416.67	2776.67	1816.67	2200	1.01212	21.9547			1.71591	2.71528			1.09848	0.645367			1.26212	0.978445			1.21101	1.81041			1.22569	40.2277			2.07798	4.96758			1.33028	1.17541
	24	6	273	1456.67	683.333	0.399512	1.4838			2.13171	2.44143			434.333	2763.33	2410	2946.67	1896.67	2173.33	0.199847	4.33503			1.27147	2.012			1.1089	0.651484			1.35583	1.05109			1.14587	1.71303			0.228998	7.51584			1.45694	3.48293			1.27065	1.12272
	69	6	161	1383.33	1166.67	0.138	0.512536			1.18571	1.35799			371.667	797.333	1700	2176.67	1933.33	1776.67	0.209193	4.53777			0.44878	0.710156			0.956848	0.562155			1.22514	0.949776			0.918966	1.37382			0.192241	6.30946			0.412414	0.985908			0.87931	0.776943
	70	6	60.6667	807.667	965	0.062867	0.23349			0.83696	0.958564			709.333	748.5	2223.33	2806.67	2163.33	2186.67	0.32439	7.0366			0.342302	0.541663			1.01677	0.597358			1.28354	0.995047			1.01079	1.51108			0.327889	10.7615			0.345994	0.827125			1.02773	0.908088
	98	6	95.9	546	848.333	0.113045	0.419853			0.643615	0.737127			853	1058	2576.67	4570	2226.67	2120	0.402358	8.72787			0.499057	0.789714			1.21541	0.714061			2.15566	1.67115			0.952096	1.42334			0.383084	12.573			0.47515	1.13588			1.15719	1.02247
	99	6	51.1667	862.333	815.667	0.0627299	0.23298			1.05721	1.21082			689	1945	2636.67	5255	2056.67	1980	0.34798	7.5483			0.982323	1.55444			1.33165	0.782353			2.65404	2.05751			0.962723	1.43923			0.335008	10.9951			0.945705	2.26078			1.28201	1.13276
	100	6	64.3667	904.667	905.333	0.0710972	0.264057			0.999264	1.14445			294	609.333	541	1460	1910	1846.67	0.159206	3.45345			0.329964	0.522139			0.29296	0.172116			0.790614	0.612914			0.966841	1.44539			0.153927	5.05195			0.319023	0.762649			0.283246	0.250271
3.5 wk HBD WT	33	9	69.6667	1170	927.667	0.0750988	0.294002	1	0.270336	1.26123	1.40744	1	0.0930355	108.667	1853.33	2676.67	2350	2096.67	1496.67	0.0726058	2.12801	1	0.272111	1.23831	1.67457	1	0.156817	1.78842	0.955713	1	0.146478	1.57016	1.25774	1	0.112213	0.713831	1.19032	1	0.0460604	0.0518283	2.39051	1	0.318198	0.883943	1.92546	1	0.206623	1.27663	1.14393
	34	9	382	519	777.333	0.491424	1.92386			0.667667	0.74507			29.3333	844.667	3360	2300	2356.67	1400	0.0209524	0.614095			0.603333	0.815891			2.4	1.28254			1.64286	1.31598			0.594059	0.990602			0.012447	0.5741			0.358416	0.780723			1.42574	1.27755
	35	9	293	672	840	0.34881	1.36554			0.8	0.892744			34.6	907	2720	1573.33	2170	1290	0.0268217	0.78612			0.703101	0.950807			2.10853	1.12678			1.21964	0.976969			0.59447	0.991287			0.0159447	0.735428			0.417972	0.910453			1.25346	1.12317
	36	9	47.5667	591.333	626	0.0759851	0.297472			0.944622	1.05413			37.2667	901.667	3556.67	1830	2406.67	1356.67	0.0274693	0.8051			0.664619	0.898768			2.62162	1.40097			1.34889	1.08051			0.563712	0.939997			0.0154848	0.714214			0.374654	0.816094			1.47784	1.32423
	75	9	195.667	820	1037.33	0.188625	0.738441			0.790488	0.88213			41.3333	718	648.667	680	1383.33	860.333	0.0480434	1.40811			0.83456	1.12858			0.753971	0.402915			0.790391	0.633128			0.621928	1.03707			0.0298795	1.37815			0.519036	1.1306			0.468916	0.420175
	76	9	417.333	1080	1183.33	0.352676	1.38068			0.912676	1.01848			9.58667	427	1690	998	2130	1086.67	0.00882209	0.258567			0.392945	0.531382			1.55521	0.831091			0.918405	0.735671			0.510172	0.850719			0.00450078	0.207593			0.200469	0.436675			0.793427	0.710955
3.5 wk HBD HOM	37	10	207.667	795.333	858	0.242036	0.947539	0.928131	0.0921445	0.926962	1.03442	1.02959	0.0720998	892	9755	3600	4460	2223.33	2710	0.329151	9.64712	6.69772	1.95086	3.59963	4.8678	5.09609	1.26462	1.32841	0.709891	0.561088	0.0370666	1.64576	1.3183	1.28127	0.0388275	1.21889	2.03252	2.13908	0.0417486	0.401199	18.5048	13.4317	3.89321	4.38756	9.55724	10.6576	2.76868	1.61919	1.45089
	38	10	186.333	681.667	885	0.210546	0.824261			0.770245	0.859539			876.333	9566.67	3036.67	4003.33	2170	2703.33	0.324168	9.50106			3.53884	4.7856			1.1233	0.600283			1.48089	1.18624			1.24578	2.07735			0.40384	18.6266			4.4086	9.60309			1.39939	1.25393
	39	10	233.333	811.333	919.333	0.253807	0.993622			0.882524	0.984834			399.333	17033.3	3253.33	4523.33	2103.33	2923.33	0.136602	4.00368			5.82668	7.87946			1.11288	0.594715			1.54732	1.23945			1.38986	2.31761			0.189857	8.75692			8.09826	17.6401			1.54675	1.38598
	40	10	178	1085	1012.33	0.175831	0.688357			1.07178	1.19603			1256.67	19233.3	2523.33	4060	2126.67	2770	0.45367	13.2967			6.94344	9.38966			0.910951	0.486803			1.4657	1.17408			1.30251	2.17195			0.590909	27.2549			9.04389	19.7			1.18652	1.06319
	77	10	276.5	927	814	0.339681	1.32981			1.13882	1.27084			143	2876.67	2456.67	4645	2063.33	2670	0.0535581	1.56974			1.0774	1.45698			0.9201	0.491692			1.7397	1.39355			1.29402	2.1578			0.0693053	3.19662			1.39418	3.0369			1.19063	1.06687
	78	10	164.667	612	821	0.200568	0.785199			0.745432	0.83185			180	3953.33	2200	4180	1953.33	2433.33	0.0739726	2.16807			1.62466	2.19703			0.90411	0.483147			1.71781	1.37602			1.24573	2.07728			0.0921502	4.2503			2.02389	4.40856			1.12628	1.00921
8 wk IDA Defficient Diet	84	13	0.08915	399.5	895	9.96089e-05	0.000111291	9.20338e-05	9.21571e-06	0.446369	0.283078	0.348546	0.048481	743	13400	2780	9655	3433.33	2450	0.303265	24.3187	28.5959	7.3668	5.46939	2.29175	5.09942	1.24468	1.13469	0.61319	0.530214	0.0967219	3.94082	3.15253	2.4297	0.40213	0.713592	1.28269	2.4551	0.535776	0.216408	33.0232	69.8192	16.6489	3.90291	3.32582	14.5785	3.93419	0.809709	0.841312
	85	13	0.0472333	368	722.667	6.53598e-05	7.3025e-05			0.509225	0.322941			987.667	42866.7	2163.33	11466.7	1756.67	3713.33	0.265978	21.3287			11.544	4.8371			0.582585	0.31483			3.08797	2.47028			2.11385	3.79967			0.562239	85.7961			24.4023	20.7941			1.2315	1.27957
	86	13	0.0634333	687.667	886.667	7.15414e-05	7.99316e-05			0.775564	0.491847			804.5	41233.3	2850	12300	2323.33	3516.67	0.228768	18.3448			11.7251	4.913			0.810427	0.437955			3.49763	2.79799			1.51363	2.72076			0.34627	52.8398			17.7475	15.1233			1.22669	1.27456
	88	13	0.0932	468.333	1002.33	9.2983e-05	0.000103888			0.467243	0.296316			1076.67	34166.7	2393.33	2780	1526.67	1713.33	0.628405	50.3914			19.9416	8.35584			1.39689	0.75488			1.62257	1.298			1.12227	2.01729			0.70524	107.618			22.3799	19.0708			1.56769	1.62887
8 wk IDA controls(normal diet)	89	14	525.333	1020.67	539	0.974644	1.08895	1	0.177107	1.89363	1.2009	1	0.0838849	15.4	3835	2340	1090	2080	1008.33	0.0152727	1.22471	1	0.165522	3.80331	1.59364	1	0.298518	2.32066	1.25409	1	0.169954	1.08099	0.864758	1	0.0977618	0.484776	0.871389	1	0.0844592	0.00740385	1.12981	1	0.109362	1.84375	1.57113	1	0.244142	1.125	1.16891
	90	14	406	997.333	538.667	0.753713	0.842107			1.85149	1.17418			17.1333	3293.33	2636.67	1840	2060	1027	0.0166829	1.33779			3.20675	1.34368			2.56735	1.3874			1.79163	1.43324			0.498544	0.896137			0.00831715	1.26917			1.59871	1.36232			1.27994	1.32989
	91	14	642	907.667	488.667	1.31378	1.46786			1.85744	1.17795			15.7333	3960	2266.67	1146.67	2016.67	838.667	0.0187599	1.50435			4.72178	1.9785			2.7027	1.46054			1.36725	1.09376			0.415868	0.747526			0.00780165	1.19051			1.96364	1.67329			1.12397	1.16784
	92	14	855.333	803.333	664	1.28815	1.43922			1.20984	0.767256			8.295	1061.33	1273.33	1140	2010	1200	0.0069125	0.554309			0.884444	0.370595			1.06111	0.573426			0.95	0.759969			0.597015	1.07314			0.00412687	0.629748			0.528027	0.449952			0.633499	0.658225
	93	14	551	1005	724	0.76105	0.850304			1.38812	0.88032			13.45	849	1410	1695	1900	1410	0.00953901	0.764927			0.602128	0.2523			1	0.540401			1.20213	0.961663			0.742105	1.33394			0.00707895	1.08023			0.446842	0.380772			0.742105	0.77107
	94	14	172.333	779	618	0.278857	0.31156			1.26052	0.799396			8.6	1236.67	1630	1245	1873.33	1123.33	0.00765579	0.613913			1.10089	0.461289			1.45104	0.784143			1.10831	0.886611			0.599644	1.07787			0.00459075	0.700535			0.660142	0.562533			0.870107	0.904068
PHZ Day 0	107	15	168	50.4667	282.333	0.595041	0.685226	1	0.225078	0.178749	0.704335	1	0.0962305	14.9333	706.333	1546.67	1320	1390	876.667	0.0170342	0.935203	1	0.0679463	0.805703	0.855893	1	0.101902	1.76426	0.790259	1	0.093603	1.5057	1.44123	1	0.100658	0.630695	1.25616	1	0.0652504	0.0107434	1.18804	1	0.0765438	0.508153	1.10467	1	0.077031	1.11271	1.02161
	108	15	165.667	49.8	317.333	0.522059	0.601183			0.156933	0.618373			13.4	904.5	2290	1096	1733.33	905	0.0148066	0.812905			0.999448	1.06171			2.53039	1.13343			1.21105	1.15919			0.522115	1.0399			0.00773077	0.85489			0.521827	1.1344			1.32115	1.21299
	109	15	124	92.1	454.667	0.272727	0.314062			0.202566	0.798184			11.25	586.5	1346.67	597.333	1313.33	778.333	0.014454	0.793543			0.753533	0.800473			1.73019	0.775			0.767452	0.734589			0.59264	1.18037			0.00856599	0.947251			0.446574	0.970805			1.02538	0.94143
	132	15	647.5	131	364.333	1.77722	2.04658			0.359561	1.4168			17.9667	1223.33	2680	727	2153.33	908.667	0.0197726	1.08554			1.34629	1.43016			2.94938	1.3211			0.800073	0.765813			0.421981	0.840466			0.00834365	0.922664			0.568111	1.23502			1.24458	1.14268
	133	15	230	150.333	505.333	0.455145	0.524127			0.297493	1.17223			13.5333	922.667	1090.33	519	1600	683.667	0.0197952	1.08679			1.34959	1.43365			1.59483	0.714368			0.759142	0.726635			0.427292	0.851042			0.00845833	0.935346			0.576667	1.25361			0.681458	0.625665
	134	15	627.333	102.8	388	1.61684	1.86189			0.264948	1.04399			15.8	782.333	2723.33	833.667	2446.67	881.333	0.0179274	0.984239			0.88767	0.942966			3.09002	1.3841			0.945915	0.90541			0.360218	0.717451			0.00645777	0.714118			0.319755	0.695114			1.11308	1.02195
	135	15	340	125.333	468	0.726496	0.836604			0.267806	1.05525			17.05	752	1840	974.667	1853.33	1028.67	0.0165749	0.909983			0.731043	0.776582			1.78872	0.801217			0.947505	0.906932			0.555036	1.10547			0.00919964	1.01732			0.405755	0.88207			0.992806	0.911522
	136	15	355	109.3	361.667	0.981567	1.13033			0.302212	1.19083			28.9	749.667	2750	1620	2250	1140	0.0253509	1.3918			0.657602	0.698566			2.41228	1.08052			1.42105	1.3602			0.506667	1.00913			0.0128444	1.42037			0.333185	0.72431			1.22222	1.12216
PHZ Day 4	119	16	83.8667	126.667	487	0.172211	0.198311	0.063834	0.023584	0.260096	1.02487	1.22539	0.0515727	870.667	7430	2063.33	1993.33	1573.33	1700	0.512157	28.1181	8.56379	2.96444	4.37059	4.64284	5.53931	1.11265	1.21373	0.54366	0.56708	0.0296456	1.17255	1.12234	1.15771	0.0488311	1.08051	2.15206	2.2435	0.0958674	0.55339	61.1954	19.1424	6.39499	4.72246	10.2661	12.7468	2.5546	1.31144	1.20407
	120	16	6.94	170.667	506.333	0.0137064	0.0157837			0.337064	1.32815			413	22466.7	3103.33	2730	1966.67	2023.33	0.204119	11.2064			11.1038	11.7955			1.53377	0.687018			1.34926	1.29148			1.02881	2.0491			0.21	23.2224			11.4237	24.834			1.57797	1.44877
	121	16	17.9	181.667	513.333	0.0348701	0.0401551			0.353896	1.39448			314.667	8953.33	2593.33	2703.33	1726.67	2083.33	0.15104	8.29231			4.2976	4.56531			1.2448	0.557579			1.2976	1.24204			1.20656	2.40313			0.182239	20.1525			5.18533	11.2724			1.50193	1.37896
	137	16	3.94333	150.333	506	0.00779315	0.00897429			0.297101	1.17069			260.333	18766.7	2603.33	3010	1816.67	2333.33	0.111571	6.12543			8.04286	8.54387			1.11571	0.499758			1.29	1.23476			1.2844	2.55816			0.143303	15.8468			10.3303	22.457			1.43303	1.3157
	138	16	51.9667	134.333	528	0.0984217	0.113339			0.254419	1.0025			100.567	7253.33	2833.33	2496.67	1876.67	1873.33	0.0536833	2.94729			3.87189	4.11308			1.51246	0.677469			1.33274	1.27567			0.998224	1.98817			0.0535879	5.9259			3.86501	8.40213			1.50977	1.38616
	139	16	5.35	169	522	0.010249	0.0118024			0.323755	1.27571			173.667	10700	2553.33	2380	1763.33	2136.67	0.0812793	4.46235			5.0078	5.31975			1.19501	0.535276			1.11388	1.06619			1.21172	2.4134			0.0984877	10.891			6.06805	13.1913			1.44802	1.32946
	140	16	22.3667	282	875	0.0255619	0.0294361			0.322286	1.26992			127.333	5120	2180	1505	1776.67	1643.33	0.0774848	4.25403			3.11562	3.3097			1.32657	0.594207			0.915822	0.876605			0.924953	1.84224			0.0716698	7.92544			2.8818	6.26474			1.22702	1.12656
	141	16	34.8667	146.667	432.333	0.0806476	0.0928707			0.339244	1.33675			108	3640	1883.33	2300	1496.67	1910	0.0565445	3.10437			1.90576	2.02447			0.986038	0.441673			1.20419	1.15262			1.27617	2.54176			0.0721604	7.97969			2.43207	5.28707			1.25835	1.15533
						bt t-test	0.00722078
							0.00674014
[truncated: 48 more columns]

## Sheet: Avg, SEM, Graphs
	Hb		Hct		Reticulocytes		Liv Irons		Serum Iron		Tf Sat		sTfR1		Serum EPO		LIV HAMP/LIV RPL13A		LIV BMP6/LIV RPL13A		BM FAM132B/GYPA		BM GDF15/GYPA		BM TWSG1/GYPA		BM TFR1/GYPA		BM GYPA/RPL13A		BM FAM132B/RPL13A		BM GDF15/RPL13A		BM TWSG1/RPL13A		BM TFR1/RPL13A		SPL FAM132B/GYPA		SPL GDF15/GYPA		SPL TWSG1/GYPA		SPL TFR1/GYPA		SPL GYPA/RPL13A		SPL FAM132B/RPL13A
GROUP	Avg	SEM	Avg	SEM	Avg	SEM	Avg	SEM	Avg	SEM	Avg	SEM	Avg	SEM	Avg	SEM	Avg	SEM	Avg	SEM	Avg	SEM	Avg	SEM	Avg	SEM	Avg	SEM	Avg	SEM	Avg	SEM	Avg	SEM	Avg	SEM	Avg	SEM	Avg	SEM	Avg	SEM	Avg	SEM	Avg	SEM	Avg	SEM	Avg
3.5 wk Md7 WT	131	3.10913	0.506667	0.013581	722	81.2223	4.19821	0.625253	169.118	31.0345	62.0404	11.9994	1	0.0663573	309.041	112.647	1	0.126998	1	0.0847974	1	0.253762	1	0.209541	1	0.248924	1	0.220722	1	0.120617	1	0.243136	1	0.19139	1	0.217923	1	0.203783	1	0.2123	1	0.209603	1	0.20122	1	0.0749613	1	0.124507	1
3.5 wk Md7 HET	94.1667	3.12428	0.386667	0.0128236	2342.83	322.104	6.84503	0.912753	193.439	14.2911	69.5297	4.93653	1.67562	0.0682744	423.191	97.2809	1.175	0.31597	1.31079	0.0864196	1.91779	0.472198	0.766822	0.249549	0.8724	0.179228	0.96667	0.271277	4.95652	3.89698	6.62363	4.31642	1.00972	0.287195	2.69126	1.6068	1.66876	0.465294	1.56554	0.346443	0.842539	0.15581	0.424391	0.0282123	1.06166	0.0374738	2.23447	0.0714096	3.60303
3.5 wk BT WT	123.125	3.41968	0.465	0.015	682.5	68.7955	5.2812	0.474884	125.99	16.281	47.0982	6.09326	1	0.0579383	245.933	43.0175	1	0.12216	1	0.106385	1	0.239597	1	0.135295	1	0.0395274	1	0.110996	1	0.0295872	1	0.237266	1	0.121405	1	0.0279325	1	0.102619	1	0.299466	1	0.203935	1	0.0999605	1	0.0784684	1	0.113466	1
3.5 wk BT HET	61.5556	1.42508	0.311111	0.00633431	1735.11	181.394	16.3459	0.898406	282.051	31.6461	78.0197	6.24173	2.19739	0.131219	3386.45	1014.11	0.420655	0.138137	1.39515	0.175294	13.8806	4.20364	1.38457	0.258979	0.613327	0.0622698	1.15854	0.145244	1.54684	0.0504766	22.4571	6.9911	2.25465	0.48695	0.961731	0.106758	1.79273	0.204596	4.57928	1.31353	1.11634	0.364644	0.260952	0.0184651	1.07278	0.0636888	3.15617	0.0844549	14.7492
3.5 wk HBD WT	137.167	1.62104	0.51	0.00856349	472.333	60.6799	5.9483	0.368327	165.158	8.57045	61.1915	2.15558	1	0.0803277	340.285	48.3088	1	0.270336	1	0.0930355	1	0.272111	1	0.156817	1	0.146478	1	0.112213	1	0.0460604	1	0.318198	1	0.206623	1	0.145806	1	0.139585	1	0.289177	1	0.288352	1	0.602742	1	0.129116	1	0.283281	1
3.5 wk HBD HOM	82.6667	2.97396	0.333333	0.0140633	437.833	38.7955	10.7403	1.18346	191.742	20.8234	68.2067	4.76601	5.63824	0.139984	549.096	23.8948	0.928131	0.0921445	1.02959	0.0720998	6.69772	1.95086	5.09609	1.26462	0.561088	0.0370666	1.28127	0.0388275	2.13908	0.0417486	13.4317	3.89321	10.6576	2.76868	1.20501	0.075967	2.70823	0.0844286	2.27418	0.591996	0.313468	0.0742381	0.0681501	0.00347304	0.883983	0.0923993	5.75189	0.233031	13.8073
8 wk IDA Control	147.167	2.25709	0.523333	0.00494413	413	27.021	5.52522	0.159649	168.981	17.6974	50.2245	3.58491	1	0.123498	141.064	20.4639	1	0.177107	1	0.0838849	1	0.165522	1	0.298518	1	0.169954	1	0.0977618	1	0.0844592	1	0.109362	1	0.244142	1	0.107075	1	0.0997351	1	0.239101	1	0.391098	1	0.339993	1	0.11196	1	0.455116	1
8 wk IDA Defficient Diet	50	4.41588	0.19	0.0204124	49.3333	12.5532	3.97505	0.524075	55.5556	10.2219	10.9705	1.70147	2.65403	0.28181	5582.84	241.257	9.20338e-05	9.21571e-06	0.348546	0.048481	28.5959	7.3668	5.09942	1.24468	0.530214	0.0967219	2.4297	0.40213	2.4551	0.535776	69.8192	16.6489	14.5785	3.93419	1.25608	0.161219	6.00582	1.58652	6.20578	1.69026	0.349694	0.0902724	0.0262448	0.00875313	1.15487	0.163161	35.281	11.1692	274.566
PHZ Day 0	142.25	4.21202	0.53125	0.0154038	533.5	48.058	3.59398	0.306112	159.052	9.22598	51.9617	2.6108	1	0.109361	166.74	63.4429	1	0.225078	1	0.0962305	1	0.0679463	1	0.101902	1	0.093603	1	0.100658	1	0.0652504	1	0.0765438	1	0.077031	1	0.0645006	1	0.146141	1	0.161198	1	0.250133	1	0.223103	1	0.0564833	1	0.143463	1
PHZ Day 4	84.625	2.82803	0.35875	0.0128782	1002.5	54.4023	9.05353	0.395694	137.5	10.0203	35.6342	2.23484	2.3838	0.122597	2782.6	776.089	0.063834	0.023584	1.22539	0.0515727	8.56379	2.96444	5.53931	1.11265	0.56708	0.0296456	1.15771	0.0488311	2.2435	0.0958674	19.1424	6.39499	12.7468	2.5546	1.29313	0.0415641	2.55321	0.164475	5.59913	1.83891	2.26209	0.316603	0.203402	0.00961593	1.58793	0.0673689	4.6245	0.273911	21.8511
[truncated: 7 more columns]
